# Supplementary material for: Enhancement of diatom growth and phytoplankton productivity with reduced O2 availability is moderated by rising CO2
Source: Commun Biol. 2022 Jan 14;5:54. doi: 10.1038/s42003-022-03006-7 (PMC8760321; doi:10.1038/s42003-022-03006-7)
Supplement: Supplementary file 3 — Supplementary Data 1 [file 42003_2022_3006_MOESM3_ESM.xlsx]

## Sheet: Figure 1
STATION	Longitude	Latitude	Depth(m)	PLUE(μmol C (μg Chl a)-1 h-1 (μmol photons m-2 s-1)-1)	Si(μM)	TN(μM)	CO2(μM)	DO(mg/L)	pHT
A3	113.149	21.6156	10	0.00495363	17.972	3.38	14.2221	6.30172	7.915
A3	113.149	21.6156	10	0.0046255	17.972	3.38	14.2221	6.30172	7.915
A3	113.149	21.6156	10	0.00574379	17.972	3.38	14.2221	6.30172	7.915
A3	113.149	21.6156	20	0.00264117	14.712	5.52714	12.979	5.23236	7.946
A3	113.149	21.6156	20	0.00275057	14.712	5.52714	12.979	5.23236	7.946
A3	113.149	21.6156	20	0.00290021	14.712	5.52714	12.979	5.23236	7.946
B4	113.516	21.664	10	0.00125078	34.276	5.58571	12.3708	6.89737	7.965
B4	113.516	21.664	10	0.00219027	34.276	5.58571	12.3708	6.89737	7.965
B4	113.516	21.664	10	0.00209138	34.276	5.58571	12.3708	6.89737	7.965
B4	113.516	21.664	20	0.00133385	22.624	3.28857	12.3406	6.55565	7.965
B4	113.516	21.664	20	0.00176677	22.624	3.28857	12.3406	6.55565	7.965
B4	113.516	21.664	20	0.00135892	22.624	3.28857	12.3406	6.55565	7.965
C10	113.822	21.8633	10	0.00573734	23.036	1.63136	18.1809	5.22571	7.804
C10	113.822	21.8633	10	0.00589345	23.036	1.63136	18.1809	5.22571	7.804
C10	113.822	21.8633	10	0.0047393	23.036	1.63136	18.1809	5.22571	7.804
C11	113.849	21.7017	10	0.00225497	6.648	1.74071	8.58099	6.51304	8.091
C11	113.849	21.7017	10	0.00229416	6.648	1.74071	8.58099	6.51304	8.091
C11	113.849	21.7017	10	0.00227422	6.648	1.74071	8.58099	6.51304	8.091
C11	113.849	21.7017	20	0.00346379	29.056	3.32357	9.04323	6.96867	8.071
C11	113.849	21.7017	20	0.00330455	29.056	3.32357	9.04323	6.96867	8.071
C11	113.849	21.7017	20	0.00356869	29.056	3.32357	9.04323	6.96867	8.071
D4	114.162	21.7502	10	0.000945411	35.896	19.7214	8.52941	6.55068	8.089
D4	114.162	21.7502	10	0.000971999	35.896	19.7214	8.52941	6.55068	8.089
D4	114.162	21.7502	10	0.000837205	35.896	19.7214	8.52941	6.55068	8.089
D4	114.162	21.7502	20	0.00182462	15.416	3.51357	8.48417	7.32541	8.09
D4	114.162	21.7502	20	0.00143104	15.416	3.51357	8.48417	7.32541	8.09
D4	114.162	21.7502	20	0.00156759	15.416	3.51357	8.48417	7.32541	8.09
E1	114.264	22.1379	10	0.00512125	23.264	27.8943	15.1717	3.40003	7.887
E1	114.264	22.1379	10	0.00687547	23.264	27.8943	15.1717	3.40003	7.887
E1	114.264	22.1379	10	0.00708271	23.264	27.8943	15.1717	3.40003	7.887
E4	114.501	21.7933	10	0.00147362	18.088	11.2043	8.41563	6.69993	8.115
E4	114.501	21.7933	10	0.00141243	18.088	11.2043	8.41563	6.69993	8.115
E4	114.501	21.7933	10	0.00105689	18.088	11.2043	8.41563	6.69993	8.115
E4	114.501	21.7933	20	0.00157634	18.236	4.39436	8.40984	6.72138	8.115
E4	114.501	21.7933	20	0.00336131	18.236	4.39436	8.40984	6.72138	8.115
E4	114.501	21.7933	20	0.00302981	18.236	4.39436	8.40984	6.72138	8.115
F4	114.819	21.8309	10	0.00407611	6.248	1.79507	11.7565	6.70451	7.984
F4	114.819	21.8309	10	0.00342479	6.248	1.79507	11.7565	6.70451	7.984
F4	114.819	21.8309	10	0.00472311	6.248	1.79507	11.7565	6.70451	7.984
F4	114.819	21.8309	20	0.0059005	2.3344	1.03271	10.5872	6.52148	8.024
F4	114.819	21.8309	20	0.00525861	2.3344	1.03271	10.5872	6.52148	8.024
F4	114.819	21.8309	20	0.00471547	2.3344	1.03271	10.5872	6.52148	8.024

## Sheet: Figures 2 & 4
Treatment	n	Day	NPQ	Relative_GP(Volumn,%)	Relative_NP(Volumn,%)	Relative_GP(Chla,%)	Relative_NP(Chla,%)	Dinoflagellates(%)	Diatoms(%)	Haptophytes_8(%)	Haptophytes_6(%)	Chlorophyceaes(%)	Cryptophytes(%)	Prochlorococcus(%)	Synechococcus(%)	Prasinophytes(%)
AOAC	1	0	na	na	na		na	1.00607	41.2565	0.00300511	0.000128552	8.06871	25.7571	0.764755	5.82295	17.3208
AOAC	2	0	na	na	na	na	na	0	37.5186	0.00311304	0	7.65224	29.5932	0.662599	6.59179	17.9784
AOAC	3	0	na	na	na	na	na	1.09612	39.7864	0.00101173	0.00077184	7.77745	27.4384	0.72106	6.8265	16.3523
LOAC	1	0	na	na	na	na	na	0.437184	37.6534	0.00348146	0	8.05864	28.0384	0.699174	7.56306	17.5467
LOAC	2	0	na	na	na	na	na	0	35.0639	0.00268411	0	7.68522	31.5153	0.685226	5.99487	19.0527
LOAC	3	0	na	na	na	na	na	0.134701	40.8386	0.00362799	0	7.82257	27.5768	0.685129	5.93062	17.008
LOHC	1	0	na	na	na	na	na	0.709776	37.9345	0.0033063	0	8.17572	28.2366	0.708642	6.49877	17.7327
LOHC	2	0	na	na	na	na	na	0.0667369	36.692	0.00389594	0	8.82522	29.2988	0.71887	6.71455	17.68
LOHC	3	0	na	na	na	na	na	0	37.4374	0.00302764	0	7.75392	29.6784	0.583316	6.95616	17.5878
AOAC	1	1	na	na	106.967	na	96.9444	0	32.9863	0.0023952	0	7.94921	27.4243	0.545821	16.4926	14.5994
AOAC	2	1	na	na	82.536	na	95.2145	0	23.3012	0.00177038	0	9.97872	32.5789	0.54965	14.2673	19.3225
AOAC	3	1	na	na	110.497	na	107.841	0	21.8343	0.00204245	0	9.55119	32.8113	0.543316	16.2785	18.9793
LOAC	1	1	na	na	109.775	na	68.9109	0.0384899	28.9709	0.00334642	0	9.07467	29.7502	0.608129	13.1652	18.3891
LOAC	2	1	na	na	108.394	na	114.391	0	25.6499	0.00330744	0	9.55148	31.4277	0.738932	13.0854	19.5433
LOAC	3	1	na	na	143.32	na	110.422	0	32.217	0.00311438	0	8.96007	27.3059	0.643296	13.0735	17.7971
LOHC	1	1	na	na	127.63	na	108.878	0	28.0977	0.00205853	0	8.97878	30.8889	0.480366	13.6179	17.9342
LOHC	2	1	na	na	129.858	na	79.1639	0.0338334	30.3128	0.00315959	0	9.23034	29.8959	0.565992	11.6298	18.3281
LOHC	3	1	na	na	134.635	na	133.237	0	28.4026	0.00152053	0	8.8919	31.1013	0.404068	11.7376	19.4609
AOAC	1	2	na	na	na	na	na	na	na	na	na	na	na	na	na	na
AOAC	2	2	na	na	na	na	na	na	na	na	na	na	na	na	na	na
AOAC	3	2	na	na	na	na	na	na	na	na	na	na	na	na	na	na
LOAC	1	2	na	na	na	na	na	na	na	na	na	na	na	na	na	na
LOAC	2	2	na	na	na	na	na	na	na	na	na	na	na	na	na	na
LOAC	3	2	na	na	na	na	na	na	na	na	na	na	na	na	na	na
LOHC	1	2	na	na	na	na	na	na	na	na	na	na	na	na	na	na
LOHC	2	2	na	na	na	na	na	na	na	na	na	na	na	na	na	na
LOHC	3	2	na	na	na	na	na	na	na	na	na	na	na	na	na	na
AOAC	1	3	na	102.039	93.7101	109.575	99.5434	2.89126	74.2433	0	0.00178129	5.67384	9.2165	0.42672	1.89952	5.64708
AOAC	2	3	na	75.1544	93.1106	85.5612	104.858	4.11535	73.4737	0	0.00176968	5.96038	9.36046	0.395517	0.632867	6.05997
AOAC	3	3	na	122.807	113.179	104.864	95.5985	2.48591	75.7672	0	0.00162347	6.14737	7.74546	0.484689	1.46272	5.90503
LOAC	1	3	na	102.818	156.129	65.3199	98.1164	4.72318	71.2855	0	0.00224871	5.76725	8.437	0.413853	2.67882	6.6921
LOAC	2	3	na	106.247	150.733	58.6248	82.2728	4.99294	72.87	0	0.00238217	5.63657	6.73938	0.437009	2.35939	6.96236
LOAC	3	3	na	217.873	210.715	114.666	109.7	5.38015	74.483	0	0.00215364	5.48213	5.16703	0.494618	1.9024	7.08856
LOHC	1	3	na	113.195	164.49	87.6183	125.946	2.81002	72.2685	0	0.00178282	6.33318	7.78438	0.47886	2.41325	7.91001
LOHC	2	3	na	133.806	164.518	133.088	161.867	4.2157	75.0583	0	0.00157946	5.13479	6.75201	0.394237	2.14555	6.29786
LOHC	3	3	na	192.212	203.614	90.0531	94.3639	4.51549	73.2496	0	0.00263453	5.68405	6.91996	0.475691	2.08936	7.06324
AOAC	1	4	0.623316	na	na	na	na	na	na	na	na	na	na	na	na	na
AOAC	2	4	0.396323	na	na	na	na	na	na	na	na	na	na	na	na	na
AOAC	3	4	0.375921	na	na	na	na	na	na	na	na	na	na	na	na	na
LOAC	1	4	0.015067	na	na	na	na	na	na	na	na	na	na	na	na	na
LOAC	2	4	0.0931603	na	na	na	na	na	na	na	na	na	na	na	na	na
LOAC	3	4	0.0685417	na	na	na	na	na	na	na	na	na	na	na	na	na
LOHC	1	4	0.0991559	na	na	na	na	na	na	na	na	na	na	na	na	na
LOHC	2	4	0.14467	na	na	na	na	na	na	na	na	na	na	na	na	na
LOHC	3	4	0.141631	na	na	na	na	na	na	na	na	na	na	na	na	na
AOAC	1	5	na	98.695	65.8026	85.2985	53.2134	54.911	43.145	0.00837525	0	0	0.602645	0.0110816	0	1.32192
AOAC	2	5	na	87.3399	118.039	135.188	170.955	42.5611	55.9992	0.0111804	0	0	0.399867	0	0.301357	0.727359
AOAC	3	5	na	113.965	116.159	79.5136	75.832	42.246	55.573	0.00694319	0	0	0.862632	0.037227	0	1.27416
LOAC	1	5	na	153.194	170.683	223.272	232.763	68.626	30.1992	0.0108299	0	0	0.131812	0	0	1.03218
LOAC	2	5	na	163.59	189.968	381.829	414.881	86.3212	12.8568	0.0122227	0	0	0	0	0	0.809718
LOAC	3	5	na	138.085	170.393	269.882	311.61	79.6459	18.1901	0.0121832	0	0	0.0919832	0.0287741	0	2.03104
LOHC	1	5	na	149.164	237.994	148.413	221.567	58.5576	38.4211	0.00835588	0	0	1.38988	0.0242016	0	1.59887
LOHC	2	5	na	141.743	177.882	198.734	233.363	58.6147	39.8299	0.00970098	0	0	0.568633	0	0	0.977092
LOHC	3	5	na	154.381	181.075	334.699	367.325	73.3259	25.2958	0.0110179	0	0	0.869119	0	0	0.498077
AOAC	1	6	na	na	na	na	na	55.9583	43.9342	0.0118953	0	0	0.056242	0	0	0.039346
AOAC	2	6	na	na	na	na	na	52.1328	47.7705	0.0125243	0	0	0.051953	0	0	0.0322439
AOAC	3	6	na	na	na	na	na	54.7706	45.2148	0.0106163	0	0	0	0	0	0.00406604
LOAC	1	6	na	na	na	na	na	88.6151	11.1561	0.0154163	0	0	0.213329	0	0	0
LOAC	2	6	na	na	na	na	na	68.8042	31.1599	0.0134071	0	0	0	0	0	0.0225145
LOAC	3	6	na	na	na	na	na	82.7864	17.1985	0.0151372	0	0	0	0	0	0
LOHC	1	6	na	na	na	na	na	58.1009	41.2024	0.0110917	0	0	0.467745	0	0	0.217835
LOHC	2	6	na	na	na	na	na	48.9697	50.5686	0.0110441	0	0	0.216959	0	0	0.233739
LOHC	3	6	na	na	na	na	na	58.7377	39.7691	0.012199	0	0	1.23885	0	0	0.242222
AOAC	1	7	na	na	na	na	na	na	na	na	na	na	na	na	na	na
AOAC	2	7	na	na	na	na	na	na	na	na	na	na	na	na	na	na
AOAC	3	7	na	na	na	na	na	na	na	na	na	na	na	na	na	na
LOAC	1	7	na	na	na	na	na	na	na	na	na	na	na	na	na	na
LOAC	2	7	na	na	na	na	na	na	na	na	na	na	na	na	na	na
LOAC	3	7	na	na	na	na	na	na	na	na	na	na	na	na	na	na
LOHC	1	7	na	na	na	na	na	na	na	na	na	na	na	na	na	na
LOHC	2	7	na	na	na	na	na	na	na	na	na	na	na	na	na	na
LOHC	3	7	na	na	na	na	na	na	na	na	na	na	na	na	na	na
AOAC	1	8	2.58974	na	na	na	na	89.0472	0	0	0	0	6.07219	0	4.07002	0.810614
AOAC	2	8	2.08573	na	na	na	na	16.637	78.5393	0.0159955	0	0	1.26328	0.0612204	1.46316	2.02004
AOAC	3	8	5.65089	na	na	na	na	0	19.1753	0	0	0	0	0.0098095	80.8149	0
LOAC	1	8	1.19566	na	na	na	na	51.9005	35.6921	0.0122912	0	0	5.31644	0	6.47969	0.598957
LOAC	2	8	1.40063	na	na	na	na	42.6944	46.5084	0.0107908	0	0.229516	0.74067	0	9.06445	0.751766
LOAC	3	8	0.385666	na	na	na	na	50.2272	48.3945	0.0123455	0	0	1.36593	0	0	0
LOHC	1	8	0.518503	na	na	na	na	36.7134	52.9417	0.0128646	0	0	4.10339	0.0076632	5.77603	0.44494
LOHC	2	8	2.27497	na	na	na	na	5.11552	58.5922	0.00807218	0	0	0	0.0252484	36.259	0
LOHC	3	8	1.36696	na	na	na	na	21.2376	60.8859	0.00921681	0	0	9.07919	0.00487977	8.45581	0.327407
AOAC	1	9	na	na	na	na	na	na	na	na	na	na	na	na	na	na
AOAC	2	9	na	na	na	na	na	na	na	na	na	na	na	na	na	na
AOAC	3	9	na	na	na	na	na	na	na	na	na	na	na	na	na	na
LOAC	1	9	na	na	na	na	na	na	na	na	na	na	na	na	na	na
LOAC	2	9	na	na	na	na	na	na	na	na	na	na	na	na	na	na
LOAC	3	9	na	na	na	na	na	na	na	na	na	na	na	na	na	na
LOHC	1	9	na	na	na	na	na	na	na	na	na	na	na	na	na	na
LOHC	2	9	na	na	na	na	na	na	na	na	na	na	na	na	na	na
LOHC	3	9	na	na	na	na	na	na	na	na	na	na	na	na	na	na
AOAC	1	10	2.11122	260.187	246.202	252.292	226.552	0	24.4493	0	0	0	1.8458	0.00075349	73.4751	0.228972
AOAC	2	10	5.10123	21.7189	19.0997	13.571	11.3256	0.315128	87.0967	0	0.000157439	0.0209038	0.02094	0	12.5462	0
AOAC	3	10	0.350708	18.0945	34.6982	34.1373	62.1223	0	9.01347	0	0	0	0	0.0126332	90.9739	0
LOAC	1	10	0.674925	185.641	245.167	261.553	327.798	12.2536	50.0285	0.00542804	0	0.214355	5.20081	0	31.864	0.433387
LOAC	2	10	0.686004	219.031	248.284	437.551	470.686	0	61.3739	0	0	0	3.025	0	35.2482	0.352879
LOAC	3	10	0.756067	224.346	246.493	344.957	359.675	0	62.4129	0	0	0.93712	10.2045	0	25.544	0.90142
LOHC	1	10	1.06367	122.492	137.025	166.131	176.36	0	51.0751	0	0	0	6.24322	0	42.4306	0.251058
LOHC	2	10	0.708993	46.9201	61.2539	113.502	140.617	10.4554	60.5648	0.00180027	0	0	0	0.00563094	28.9724	0
LOHC	3	10	0.261411	367.649	383.192	645.43	638.396	23.7326	49.5208	0.00640608	0	0	11.1963	0	15.2221	0.321955

## Sheet: Figure 3
Treatment	n	Day	Local time	Yield	ABS sigma (A2 quanta-1)		Day	Local time	PAR(μmol photons m-2 s-1)
AOAC	1	4	060000	0.51138	307.466		4	06:00	0.425132
AOAC	2	4	060000	0.5071	300.162		4	06:01	0.425132
AOAC	3	4	060000	0.5042	295.415		4	06:02	0.425132
LOAC	1	4	060000	0.5197	334.265		4	06:03	0.425132
LOAC	2	4	060000	0.51638	331.368		4	06:04	0.425132
LOAC	3	4	060000	0.52916	314.297		4	06:05	0.425132
LOHC	1	4	060000	0.5395	335.565		4	06:06	0.425132
LOHC	2	4	060000	0.52456	314.029		4	06:07	0.425132
LOHC	3	4	060000	0.51524	312.96		4	06:08	0.425132
AOAC	1	4	080000	0.47568	366.578		4	06:09	0.425132
AOAC	2	4	080000	0.47906	361.93		4	06:10	0.425132
AOAC	3	4	080000	0.4587	354.281		4	06:11	0.425132
LOAC	1	4	080000	0.49086	365.394		4	06:12	0.425132
LOAC	2	4	080000	0.5468	382.202		4	06:13	0.425132
LOAC	3	4	080000	0.54882	362.753		4	06:14	0.425132
LOHC	1	4	080000	0.49311	353.514		4	06:15	0.425132
LOHC	2	4	080000	0.54104	377.149		4	06:16	0.425132
LOHC	3	4	080000	0.56204	376.157		4	06:17	0.425132
AOAC	1	4	110000	0.21198	267.907		4	06:18	0.425132
AOAC	2	4	110000	0.26277	302.198		4	06:19	0.425132
AOAC	3	4	110000	0.25862	266.57		4	06:20	0.425132
LOAC	1	4	110000	0.30064	312.287		4	06:21	0.425132
LOAC	2	4	110000	0.32176	302.619		4	06:22	0.425132
LOAC	3	4	110000	0.37128	327.084		4	06:23	0.425132
LOHC	1	4	110000	0.3023	313.986		4	06:24	0.425132
LOHC	2	4	110000	0.31662	293.667		4	06:25	0.425132
LOHC	3	4	110000	0.30366	306.432		4	06:26	0.425132
AOAC	1	4	120000	0.30402	313.09		4	06:27	0.425132
AOAC	2	4	120000	0.30793	298.477		4	06:28	0.425132
AOAC	3	4	120000	0.31859	315.411		4	06:29	0.425132
LOAC	1	4	120000	0.31446	304.061		4	06:30	0.425132
LOAC	2	4	120000	0.39585	329.195		4	06:31	0.425132
LOAC	3	4	120000	0.44685	327.101		4	06:32	0.425132
LOHC	1	4	120000	0.39431	338.156		4	06:33	0.425132
LOHC	2	4	120000	0.42202	344.259		4	06:34	0.425132
LOHC	3	4	120000	0.37029	320.891		4	06:35	0.425132
AOAC	1	4	140000	0.36915	345.619		4	06:36	0.425132
AOAC	2	4	140000	0.35165	337.944		4	06:37	0.425132
AOAC	3	4	140000	0.35127	334.353		4	06:38	0.425132
LOAC	1	4	140000	0.40674	368.386		4	06:39	0.425132
LOAC	2	4	140000	0.46336	354.841		4	06:40	0.425132
LOAC	3	4	140000	0.49443	356.67		4	06:41	0.425132
LOHC	1	4	140000	0.45353	376.191		4	06:42	0.425132
LOHC	2	4	140000	0.47018	370.575		4	06:43	0.425132
LOHC	3	4	140000	0.46914	371.534		4	06:44	0.425132
AOAC	1	4	150000	0.26232	306.756		4	06:45	0.425132
AOAC	2	4	150000	0.25125	282.659		4	06:46	0.425132
AOAC	3	4	150000	0.26028	290.064		4	06:47	0.425132
LOAC	1	4	150000	0.30383	341.663		4	06:48	0.425132
LOAC	2	4	150000	0.4109	335.954		4	06:49	0.425132
LOAC	3	4	150000	0.39576	317.293		4	06:50	0.425132
LOHC	1	4	150000	0.36042	355.676		4	06:51	0.425132
LOHC	2	4	150000	0.38063	336.137		4	06:52	0.425132
LOHC	3	4	150000	0.3823	336.524		4	06:53	0.425132
AOAC	1	4	160000	0.44167	382.671		4	06:54	0.425132
AOAC	2	4	160000	0.44175	375.866		4	06:55	0.433458
AOAC	3	4	160000	0.45018	381.529		4	06:56	0.633558
LOAC	1	4	160000	0.4975	405.25		4	06:57	0.71691
LOAC	2	4	160000	0.54423	364.388		4	06:58	1.00032
LOAC	3	4	160000	0.55651	396.656		4	06:59	1.28377
LOHC	1	4	160000	0.53797	412.024		4	07:00	1.56717
LOHC	2	4	160000	0.55172	398.091		4	07:01	2.21738
LOHC	3	4	160000	0.54192	400.824		4	07:02	2.40079
AOAC	1	4	180000	0.50178	407.796		4	07:03	2.80927
AOAC	2	4	180000	0.49319	397.742		4	07:04	3.25938
AOAC	3	4	180000	0.47232	403.966		4	07:05	3.70121
LOAC	1	4	180000	0.55037	412.817		4	07:06	4.47644
LOAC	2	4	180000	0.53944	412.987		4	07:07	4.6932
LOAC	3	4	180000	0.56722	422.514		4	07:08	5.56848
LOHC	1	4	180000	0.56518	414.141		4	07:09	6.5855
LOHC	2	4	180000	0.5553	411.045		4	07:10	7.20236
LOHC	3	4	180000	0.54598	413.576		4	07:11	7.52744
AOAC	1	8	060000	0.51794	465.12		4	07:12	7.92759
AOAC	2	8	060000	0.50288	457.318		4	07:13	9.40309
AOAC	3	8	060000	0.2547	452.846		4	07:14	10.7702
LOAC	1	8	060000	0.44521	475.146		4	07:15	11.0036
LOAC	2	8	060000	0.42967	482.878		4	07:16	11.5954
LOAC	3	8	060000	0.4543	474.904		4	07:17	12.1957
LOHC	1	8	060000	0.44991	480.491		4	07:18	13.0959
LOHC	2	8	060000	0.38069	481.515		4	07:19	12.6041
LOHC	3	8	060000	0.43709	503.027		4	07:20	12.0039
AOAC	1	8	080000	0.46425	481.774		4	07:21	12.129
AOAC	2	8	080000	0.39109	472.931		4	07:22	12.2873
AOAC	3	8	080000	0.17195	461.994		4	07:23	12.7292
LOAC	1	8	080000	0.37056	490.933		4	07:24	13.246
LOAC	2	8	080000	0.31104	505.776		4	07:25	13.8879
LOAC	3	8	080000	0.34377	515.207		4	07:26	15.0299
LOHC	1	8	080000	0.39019	532.307		4	07:27	15.33
LOHC	2	8	080000	0.14039	424.481		4	07:28	16.3303
LOHC	3	8	080000	0.32754	541.291		4	07:29	17.9308
AOAC	1	8	110000	0.09073	392.347		4	07:30	20.6401
AOAC	2	8	110000	0.12901	363.988		4	07:31	26.6003
AOAC	3	8	110000	0	0		4	07:32	28.1008
LOAC	1	8	110000	0.11082	436.104		4	07:33	31.4853
LOAC	2	8	110000	0.125	415.211		4	07:34	33.886
LOAC	3	8	110000	0.20018	539.521		4	07:35	35.8034
LOHC	1	8	110000	0.16633	493.109		4	07:36	38.1958
LOHC	2	8	110000	0.00787	40.0745		4	07:37	38.7043
LOHC	3	8	110000	0.10943	343.125		4	07:38	39.7963
AOAC	1	8	160000	0.36462	484.408		4	07:39	41.0634
AOAC	2	8	160000	0.41303	500.563		4	07:40	42.7139
AOAC	3	8	160000	0.2649	352.873		4	07:41	45.2231
LOAC	1	8	160000	0.36671	515.353		4	07:42	45.9233
LOAC	2	8	160000	0.36388	527.826		4	07:43	47.8072
LOAC	3	8	160000	0.38932	567.993		4	07:44	50.3164
LOHC	1	8	160000	0.31715	564.252		4	07:45	52.9673
LOHC	2	8	160000	0.33678	528.097		4	07:46	57.0436
LOHC	3	8	160000	0.35244	564.842		4	07:47	57.8689
AOAC	1	10	060000	0.36356	491.887		4	07:48	59.6945
AOAC	2	10	060000	0.32102	518.489		4	07:49	61.37
AOAC	3	10	060000	0.25209	427.832		4	07:50	63.1289
LOAC	1	10	060000	0.3351	497.304		4	07:51	66.555
LOAC	2	10	060000	0.32999	521.219		4	07:52	67.472
LOAC	3	10	060000	0.32991	529.279		4	07:53	69.0392
LOHC	1	10	060000	0.31935	503.906		4	07:54	69.531
LOHC	2	10	060000	0.2471	468.602		4	07:55	69.1142
LOHC	3	10	060000	0.37771	518.944		4	07:56	65.1045
AOAC	1	10	080000	0.40247	493.242		4	07:57	65.4547
AOAC	2	10	080000	0.25793	418.616		4	07:58	66.63
AOAC	3	10	080000	0.28829	438.175		4	07:59	66.43
LOAC	1	10	080000	0.37528	492.234		4	08:00	65.4797
LOAC	2	10	080000	0.38495	545.912		4	08:01	67.1219
LOAC	3	10	080000	0.38114	534.45		4	08:02	68.0722
LOHC	1	10	080000	0.35969	502.093		4	08:03	71.3816
LOHC	2	10	080000	0.29628	476.64		4	08:04	75.0662
LOHC	3	10	080000	0.46384	545.141		4	08:05	74.0658
AOAC	1	10	110000	0.21281	437.522		4	08:06	87.4535
AOAC	2	10	110000	0.01227	18.32		4	08:07	89.1374
AOAC	3	10	110000	0.04964	127.698		4	08:08	95.1394
LOAC	1	10	110000	0.16403	496.451		4	08:09	98.9989
LOAC	2	10	110000	0.18479	544.544		4	08:10	102.308
LOAC	3	10	110000	0.18553	504.651		4	08:11	102.158
LOHC	1	10	110000	0.17998	477.63		4	08:12	103.009
LOHC	2	10	110000	0.07147	214.787		4	08:13	109.377
LOHC	3	10	110000	0.30256	568.743		4	08:14	111.661
AOAC	1	10	130000	0.0487	160.128		4	08:15	114.204
AOAC	2	10	130000	0.0138	24.0144		4	08:16	123.115
AOAC	3	10	130000	0.01975	22.8635		4	08:17	125.358
LOAC	1	10	130000	0.06755	271.766		4	08:18	113.42
LOAC	2	10	130000	0.04534	174.472		4	08:20	111.845
LOAC	3	10	130000	0.06242	260.641		4	08:21	125.199
LOHC	1	10	130000	0.06106	214.81		4	08:22	123.632
LOHC	2	10	130000	0	0		4	08:23	120.656
LOHC	3	10	130000	0.1866	476.601		4	08:24	119.022
AOAC	1	10	150000	0.03641	76.3103		4	08:25	114.437
AOAC	2	10	150000	0	0		4	08:26	115.588
AOAC	3	10	150000	0	0		4	08:27	119.789
LOAC	1	10	150000	0.14465	336.023		4	08:28	127.266
LOAC	2	10	150000	0.14013	423.757		4	08:29	123.415
LOAC	3	10	150000	0.09366	237.433		4	08:30	129.576
LOHC	1	10	150000	0.03353	86.9151		4	08:31	134.511
LOHC	2	10	150000	0.02524	66.4255		4	08:32	135.519
LOHC	3	10	150000	0.21306	486.153		4	08:33	143.38
AOAC	1	10	160000	0.06604	156.43		4	08:34	160.244
AOAC	2	10	160000	0	0		4	08:35	171.348
AOAC	3	10	160000	0	0		4	08:36	192.78
LOAC	1	10	160000	0.10053	323.38		4	08:37	183.343
LOAC	2	10	160000	0.19386	534.503		4	08:38	191.979
LOAC	3	10	160000	0.18519	445.577		4	08:39	194.538
LOHC	1	10	160000	0.06598	181.105		4	08:40	201.607
LOHC	2	10	160000	0.03516	72.9627		4	08:41	203.025
LOHC	3	10	160000	0.23345	461.725		4	08:42	207.251
AOAC	1	10	170000	0.32299	527.479		4	08:43	226.999
AOAC	2	10	170000	0.28963	475.811		4	08:44	236.527
AOAC	3	10	170000	0.25349	436.657		4	08:45	231.917
LOAC	1	10	170000	0.31724	564.278		4	08:46	226.132
LOAC	2	10	170000	0.35306	596.797		4	08:47	218.571
LOAC	3	10	170000	0.33464	589.852		4	08:48	197.439
LOHC	1	10	170000	0.33865	541.935		4	08:49	183.176
LOHC	2	10	170000	0.29739	505.915		4	08:50	167.588
LOHC	3	10	170000	0.39591	546.252		4	08:51	131.626
							4	08:52	124.766
							4	08:53	109.286
							4	08:54	98.5238
							4	08:55	86.845
							4	08:56	85.3111
							4	08:57	83.5189
							4	08:58	81.585
							4	08:59	88.7623
							4	09:00	117.013
							4	09:01	185.861
							4	09:02	194.288
							4	09:03	215.02
							4	09:04	265.712
							4	09:05	257.717
							4	09:06	245.813
							4	09:07	251.657
							4	09:08	242.888
							4	09:09	246.389
							4	09:10	276.29
							4	09:11	264.436
							4	09:12	265.87
							4	09:13	267.637
							4	09:14	295.813
							4	09:15	331.65
							4	09:16	341.086
							4	09:17	335.634
							4	09:18	340.653
							4	09:19	339.469
							4	09:20	330.391
							4	09:21	328.382
							4	09:22	338.352
							4	09:23	357.975
							4	09:24	336.51
							4	09:25	332.208
							4	09:26	306.417
							4	09:27	296.88
							4	09:28	271.747
							4	09:29	275.24
							4	09:30	284.376
							4	09:31	286.827
							4	09:32	312.952
							4	09:33	336.21
							4	09:34	328.932
							4	09:35	326.115
							4	09:36	325.648
							4	09:37	338.177
							4	09:38	351.064
							4	09:39	310.801
							4	09:40	293.712
							4	09:41	340.094
							4	09:42	340.686
							4	09:43	310.059
							4	09:44	290.928
							4	09:45	338.019
							4	09:46	302.94
							4	09:47	300.056
							4	09:48	270.13
							4	09:49	271.572
							4	09:50	277.365
							4	09:51	292.145
							4	09:52	286.41
							4	09:53	272.872
							4	09:54	269.046
							4	09:55	270.23
							4	09:56	234.593
							4	09:57	227.958
							4	09:58	213.853
							4	09:59	202.441
							4	10:00	201.499
							4	10:01	166.771
							4	10:02	172.048
							4	10:03	180.476
							4	10:04	199.923
							4	10:05	209.218
							4	10:06	198.823
							4	10:07	201.349
							4	10:08	207.384
							4	10:09	207.568
							4	10:10	211.094
							4	10:11	184.794
							4	10:12	179.383
							4	10:13	199.782
							4	10:14	208.426
							4	10:15	211.027
							4	10:16	223.131
							4	10:17	229.967
							4	10:18	246.505
							4	10:19	271.113
							4	10:20	302.84
							4	10:21	308.142
							4	10:22	306.567
							4	10:23	308.492
							4	10:24	319.229
							4	10:25	339.052
							4	10:26	358.7
							4	10:27	358.4
							4	10:28	364.844
							4	10:29	355.299
							4	10:30	349.289
							4	10:31	388.21
							4	10:32	395.804
							4	10:33	412.543
							4	10:34	446.762
							4	10:35	442.744
							4	10:36	407.983
							4	10:37	405.999
							4	10:38	428.581
							4	10:39	478.139
							4	10:40	553.672
							4	10:41	554.197
							4	10:42	582.398
							4	10:43	656.922
							4	10:44	637.808
							4	10:45	698.886
							4	10:46	860.172
							4	10:47	764.074
							4	10:48	775.594
							4	10:49	828.945
							4	10:50	744.551
							4	10:51	867.624
							4	10:52	994.241
							4	10:53	891.015
							4	10:54	811.231
							4	10:55	754.746
							4	10:56	786.173
							4	10:57	814.874
							4	10:58	1003.66
							4	10:59	926.31
							4	11:00	745.818
							4	11:01	742.867
							4	11:02	734.248
							4	11:03	776.378
							4	11:06	725.77
							4	11:07	720.26
							4	11:08	764.174
							4	11:09	765.875
							4	11:10	872.301
							4	11:11	744.318
							4	11:12	740.641
							4	11:13	634.165
							4	11:14	616.593
							4	11:15	659.365
							4	11:16	735.548
							4	11:17	721.227
							4	11:18	669.477
							4	11:19	621.303
							4	11:20	589.942
							4	11:21	638.3
							4	11:22	655.639
							4	11:23	632.906
							4	11:24	620.002
							4	11:25	618.777
							4	11:26	663.833
							4	11:27	601.221
							4	11:28	556.657
							4	11:29	584.774
							4	11:30	611.658
							4	11:31	601.271
							4	11:32	603.263
							4	11:33	690.592
							4	11:34	609.107
							4	11:35	670.335
							4	11:36	752.604
							4	11:37	815.074
							4	11:38	844.859
							4	11:39	910.313
							4	11:40	1167.4
							4	11:41	1132.73
							4	11:42	1016.63
							4	11:43	1448.26
							4	11:44	1145.83
							4	11:45	1274.11
							4	11:46	1311.21
							4	11:47	1239.75
							4	11:48	1073.28
							4	11:49	1413.93
							4	11:50	777.82
							4	11:51	610.449
							4	11:52	627.771
							4	11:53	668.801
							4	11:54	661.216
							4	11:55	750.178
							4	11:56	663.516
							4	11:57	735.04
							4	11:58	646.236
							4	11:59	586.316
							4	12:00	604.147
							4	12:01	544.253
							4	12:02	571.711
							4	12:03	570.844
							4	12:04	597.086
							4	12:05	611.082
							4	12:06	604.747
							4	12:07	618.102
							4	12:08	672.569
							4	12:09	622.195
							4	12:10	590.534
							4	12:11	560.916
							4	12:12	572.011
							4	12:13	563.317
							4	12:14	578.339
							4	12:15	590.651
							4	12:16	593.944
							4	12:17	600.396
							4	12:18	606.614
							4	12:19	622.028
							4	12:20	638.2
							4	12:21	662.441
							4	12:22	674.72
							4	12:23	631.364
							4	12:24	663.008
							4	12:25	711.274
							4	12:26	761.998
							4	12:27	679.588
							4	12:28	727.412
							4	12:29	742.926
							4	12:30	720.652
							4	12:31	644.552
							4	12:32	628.855
							4	12:33	623.928
							4	12:34	620.602
							4	12:35	623.737
							4	12:36	573.445
							4	12:37	599.104
							4	12:38	675.787
							4	12:39	690.684
							4	12:40	1049.73
							4	12:41	782.588
							4	12:42	864.415
							4	12:43	771.218
							4	12:44	769.718
							4	12:45	745.135
							4	12:46	779.346
							4	12:47	780.296
							4	12:48	725.545
							4	12:49	722.01
							4	12:50	722.269
							4	12:51	721.635
							4	12:52	719.968
							4	12:53	689.492
							4	12:54	671.002
							4	12:55	664.9
							4	12:56	635.79
							4	12:57	656.139
							4	12:58	676.954
							4	12:59	621.202
							4	13:00	586.583
							4	13:01	565.051
							4	13:02	555.498
							4	13:03	563.142
							4	13:04	611.224
							4	13:05	611.041
							4	13:06	627.846
							4	13:07	632.331
							4	13:08	633.598
							4	13:09	643.985
							4	13:10	643.468
							4	13:11	630.339
							4	13:12	632.214
							4	13:13	626.854
							4	13:14	620.361
							4	13:15	619.135
							4	13:16	679.805
							4	13:17	607.898
							4	13:18	597.595
							4	13:19	594.777
							4	13:20	597.487
							4	13:21	605.164
							4	13:22	610.674
							4	13:23	622.061
							4	13:24	638.316
							4	13:25	641.418
							4	13:26	630.664
							4	13:27	638.783
							4	13:28	644.468
							4	13:29	652.98
							4	13:30	654.98
							4	13:31	659.749
							4	13:32	654.147
							4	13:33	647.936
							4	13:34	651.429
							4	13:35	655.889
							4	13:36	658.756
							4	13:37	655.18
							4	13:38	649.479
							4	13:39	638.183
							4	13:40	627.496
							4	13:41	616.251
							4	13:42	608.273
							4	13:44	594.336
							4	13:45	587.825
							4	13:46	575.746
							4	13:47	568.802
							4	13:48	559.082
							4	13:49	546.462
							4	13:50	535.108
							4	13:51	521.27
							4	13:52	514.018
							4	13:53	503.998
							4	13:54	492.227
							4	13:55	464.918
							4	13:56	481.657
							4	13:57	479.865
							4	13:58	475.364
							4	13:59	472.012
							4	14:00	470.929
							4	14:01	468.895
							4	14:02	471.471
							4	14:03	470.078
							4	14:04	465.785
							4	14:05	458.85
							4	14:06	452.464
							4	14:07	451.506
							4	14:08	449.138
							4	14:09	447.454
							4	14:10	449.597
							4	14:11	457.132
							4	14:12	461.551
							4	14:13	465.735
							4	14:14	468.136
							4	14:15	470.52
							4	14:16	478.106
							4	14:17	485.233
							4	14:18	498.163
							4	14:19	510.575
							4	14:20	516.668
							4	14:21	514.259
							4	14:22	514.951
							4	14:23	517.736
							4	14:24	522.82
							4	14:25	526.68
							4	14:26	539.867
							4	14:27	542.935
							4	14:28	532.982
							4	14:29	561.408
							4	14:30	667.493
							4	14:31	879.67
							4	14:32	1011
							4	14:33	1156.11
							4	14:34	765.833
							4	14:35	844.659
							4	14:36	1008.05
							4	14:37	1080.35
							4	14:38	1034.62
							4	14:39	711.657
							4	14:40	754.096
							4	14:41	551.747
							4	14:42	507.349
							4	14:43	624.187
							4	14:44	862.923
							4	14:45	949.818
							4	14:46	756.222
							4	14:47	542.018
							4	14:48	623.77
							4	14:49	654.172
							4	14:50	640.784
							4	14:51	727.362
							4	14:52	629.43
							4	14:53	788.632
							4	14:54	424.772
							4	14:55	604.064
							4	14:57	844.35
							4	14:58	696.26
							4	14:59	770.676
							4	15:00	796.593
							4	15:01	474.488
							4	15:02	404.724
							4	15:03	641.884
							4	15:04	607.873
							4	15:05	688.408
							4	15:06	705.538
							4	15:07	705.071
							4	15:08	685.765
							4	15:09	678.113
							4	15:10	661.357
							4	15:11	642.143
							4	15:12	632.381
							4	15:13	624.145
							4	15:14	604.03
							4	15:15	603.514
							4	15:16	572.17
							4	15:17	466.71
							4	15:18	596.886
							4	15:19	585.024
							4	15:20	587.367
							4	15:21	579.581
							4	15:22	578.055
							4	15:23	579.072
							4	15:24	581.498
							4	15:25	588.475
							4	15:26	597.811
							4	15:27	600.363
							4	15:28	605.322
							4	15:29	552.288
							4	15:30	295.063
							4	15:31	272.272
							4	15:32	265.378
							4	15:33	342.512
							4	15:34	355.883
							4	15:35	492.344
							4	15:36	551.213
							4	15:37	549.087
							4	15:38	533.174
							4	15:39	463.676
							4	15:40	437.476
							4	15:41	470.412
							4	15:42	446.571
							4	15:43	497.479
							4	15:44	497.262
							4	15:45	494.303
							4	15:46	480.423
							4	15:47	392.386
							4	15:48	462.743
							4	15:49	476.714
							4	15:50	480.423
							4	15:51	487.926
							4	15:52	489.401
							4	15:53	505.607
							4	15:54	501.839
							4	15:55	492.977
							4	15:56	488.701
							4	15:57	485.258
							4	15:58	485.367
							4	15:59	478.331
							4	16:00	472.07
							4	16:01	467.636
							4	16:02	471.637
							4	16:03	462.601
							4	16:04	454.248
							4	16:05	438.043
							4	16:06	378.24
							4	16:07	396.196
							4	16:08	411.376
							4	16:09	409.1
							4	16:10	370.946
							4	16:11	296.063
							4	16:12	293.721
							4	16:13	228.183
							4	16:14	204.408
							4	16:15	197.965
							4	16:16	206.451
							4	16:17	191.321
							4	16:18	189.52
							4	16:19	229.658
							4	16:20	265.545
							4	16:21	274.581
							4	16:22	267.921
							4	16:23	294.313
							4	16:24	299.656
							4	16:25	294.363
							4	16:26	254.133
							4	16:27	208.418
							4	16:28	208.243
							4	16:29	203
							4	16:30	231.109
							4	16:31	195.255
							4	16:32	184.335
							4	16:33	176.733
							4	16:34	137.645
							4	16:35	115.571
							4	16:36	118.48
							4	16:37	116.571
							4	16:38	116.23
							4	16:39	114.321
							4	16:40	97.8986
							4	16:41	138.962
							4	16:42	142.638
							4	16:43	136.97
							4	16:44	141.088
							4	16:45	141.438
							4	16:46	137.37
							4	16:47	136.511
							4	16:48	133.502
							4	16:49	119.822
							4	16:50	110.694
							4	16:51	101.633
							4	16:52	102.125
							4	16:53	104.309
							4	16:54	103.084
							4	16:55	96.7565
							4	16:56	101.266
							4	16:57	101.116
							4	16:58	94.6225
							4	16:59	79.9844
							4	17:00	73.674
							4	17:01	91.0463
							4	17:02	90.4295
							4	17:03	87.0284
							4	17:04	84.1357
							4	17:05	86.4865
							4	17:06	71.5483
							4	17:07	67.7554
							4	17:08	63.379
							4	17:09	65.0879
							4	17:13	63.1206
							4	17:14	61.8285
							4	17:15	59.9362
							4	17:16	47.8239
							4	17:17	43.0557
							4	17:18	36.3452
							4	17:19	34.628
							4	17:20	34.3112
							4	17:21	37.5789
							4	17:22	38.2791
							4	17:23	36.837
							4	17:24	32.5273
							4	17:25	29.7014
							4	17:26	25.3166
							4	17:27	24.6914
							4	17:28	23.1409
							4	17:29	22.3323
							4	17:30	22.3156
							4	17:31	20.0232
							4	17:32	19.0062
							4	17:33	17.0556
							4	17:34	15.3717
							4	17:35	14.1046
							4	17:36	11.0036
							4	17:37	10.4534
							4	17:38	9.52812
							4	17:40	7.26906
							4	17:41	6.42712
							4	17:42	6.04362
							4	17:43	5.18503
							4	17:44	4.45979
							4	17:45	3.81791
							4	17:46	2.79257
							4	17:47	2.63419
							4	17:48	2.01733
							4	17:49	1.80058
							4	17:50	1.38377
							4	17:51	0.791936
							4	17:52	0.633558
							4	17:53	0.433458
							4	17:54	0.416806
							4	17:55	0.416806
							4	17:56	0.416806
							4	17:57	0.416806
							4	17:58	0.416806
							4	17:59	0.416806
							4	18:00	0.416806
							8	06:00	0.425132
							8	06:01	0.425132
							8	06:02	0.425132
							8	06:03	0.425132
							8	06:04	0.425132
							8	06:05	0.425132
							8	06:06	0.425132
							8	06:07	0.425132
							8	06:08	0.425132
							8	06:09	0.425132
							8	06:10	0.425132
							8	06:11	0.425132
							8	06:12	0.425132
							8	06:13	0.425132
							8	06:14	0.425132
							8	06:15	0.425132
							8	06:16	0.425132
							8	06:17	0.425132
							8	06:18	0.425132
							8	06:19	0.425132
							8	06:20	0.425132
							8	06:21	0.425132
							8	06:22	0.425132
							8	06:23	0.425132
							8	06:24	0.425132
							8	06:25	0.425132
							8	06:26	0.425132
							8	06:27	0.425132
							8	06:28	0.425132
							8	06:29	0.425132
							8	06:30	0.425132
							8	06:31	0.425132
							8	06:32	0.425132
							8	06:33	0.425132
							8	06:34	0.425132
							8	06:35	0.425132
							8	06:36	0.425132
							8	06:37	0.425132
							8	06:38	0.425132
							8	06:39	0.425132
							8	06:40	0.425132
							8	06:41	0.425132
							8	06:42	0.425132
							8	06:43	0.425132
							8	06:44	0.425132
							8	06:45	0.425132
							8	06:46	0.425132
							8	06:47	0.425132
							8	06:48	0.425132
							8	06:49	0.425132
							8	06:50	0.425132
							8	06:51	0.425132
							8	06:52	0.425132
							8	06:53	0.425132
							8	06:54	0.458482
							8	06:55	0.666862
							8	06:56	1.21707
							8	06:57	1.3421
							8	06:58	1.75058
							8	06:59	2.00063
							8	07:00	2.42581
							8	07:01	2.75922
							8	07:02	2.81759
							8	07:03	3.12602
							8	07:04	3.42613
							8	07:05	3.85958
							8	07:06	4.35142
							8	07:07	4.56817
							8	07:08	5.21838
							8	07:09	5.54346
							8	07:10	5.47681
							8	07:11	5.60183
							8	07:12	5.66853
							8	07:13	5.86859
							8	07:14	6.12702
							8	07:15	6.6855
							8	07:16	7.9776
							8	07:17	8.36105
							8	07:18	9.17801
							8	07:19	10.27
							8	07:20	11.362
							8	07:21	12.7875
							8	07:22	13.3043
							8	07:23	14.4797
							8	07:24	15.9135
							8	07:25	17.239
							8	07:26	18.9895
							8	07:27	19.7648
							8	07:28	21.2069
							8	07:29	23.5493
							8	07:30	25.9668
							8	07:31	29.6096
							8	07:32	30.0432
							8	07:33	30.0848
							8	07:34	29.2846
							8	07:35	27.7007
							8	07:36	27.4173
							8	07:37	28.0592
							8	07:38	30.56
							8	07:39	34.3028
							8	07:40	37.0954
							8	07:41	39.1628
							8	07:42	40.5549
							8	07:43	43.0057
							8	07:44	44.4145
							8	07:45	44.1644
							8	07:46	44.5145
							8	07:47	44.3228
							8	07:48	45.9066
							8	07:49	49.6995
							8	07:50	54.9429
							8	07:51	59.7362
							8	07:52	60.8032
							8	07:53	63.5374
							8	07:54	66.48
							8	07:55	69.7061
							8	07:56	78.4506
							8	07:57	80.1762
							8	07:58	83.7607
							8	07:59	87.0867
							8	08:00	90.0877
							8	08:01	90.046
							8	08:02	89.7626
							8	08:03	88.7122
							8	08:04	87.6786
							8	08:05	88.4288
							8	08:06	83.8607
							8	08:07	82.7853
							8	08:08	82.9354
							8	08:09	84.7776
							8	08:10	86.5199
							8	08:11	92.5468
							8	08:12	94.239
							8	08:13	95.5228
							8	08:14	96.073
							8	08:15	100.549
							8	08:16	100.091
							8	08:17	99.7159
							8	08:18	98.7488
							8	08:19	98.4988
							8	08:20	96.3564
							8	08:21	101.633
							8	08:22	102.784
							8	08:23	100.424
							8	08:24	98.7989
							8	08:25	97.8069
							8	08:26	110.736
							8	08:27	115.788
							8	08:28	112.912
							8	08:29	128.75
							8	08:30	125.324
							8	08:31	103.5
							8	08:32	101.75
							8	08:33	99.8575
							8	08:34	98.1653
							8	08:35	97.5651
							8	08:36	104.201
							8	08:37	106.468
							8	08:38	109.669
							8	08:39	112.462
							8	08:40	116.455
							8	08:41	139.754
							8	08:42	145.798
							8	08:43	156.051
							8	08:44	158.843
							8	08:45	160.711
							8	08:46	162.961
							8	08:47	162.561
							8	08:48	161.519
							8	08:49	170.272
							8	08:50	179.884
							8	08:51	180.892
							8	08:52	181.726
							8	08:53	182.626
							8	08:54	183.468
							8	08:55	189.412
							8	08:56	194.547
							8	08:57	187.436
							8	08:58	191.654
							8	08:59	214.878
							8	09:00	223.456
							8	09:01	242.287
							8	09:02	248.439
							8	09:03	262.994
							8	09:04	268.296
							8	09:05	269.171
							8	09:06	257.726
							8	09:07	258.868
							8	09:08	271.922
							8	09:09	279.566
							8	09:10	292.812
							8	09:11	301.323
							8	09:12	316.42
							8	09:13	330.883
							8	09:14	342.42
							8	09:15	342.303
							8	09:16	358.317
							8	09:17	372.73
							8	09:18	369.17
							8	09:19	374.764
							8	09:20	398.888
							8	09:21	381.808
							8	09:22	381.058
							8	09:23	388.743
							8	09:24	398.18
							8	09:25	409.425
							8	09:26	415.677
							8	09:27	407.024
							8	09:28	407.358
							8	09:29	403.615
							8	09:30	398.505
							8	09:31	392.019
							8	09:32	394.987
							8	09:33	390.119
							8	09:34	401.031
							8	09:35	425.889
							8	09:36	446.629
							8	09:37	473.546
							8	09:38	481.39
							8	09:39	476.055
							8	09:40	490.652
							8	09:42	491.527
							8	09:43	492.427
							8	09:44	474.63
							8	09:45	465.01
							8	09:46	459.091
							8	09:47	450.589
							8	09:48	452.581
							8	09:49	479.473
							8	09:50	484.041
							8	09:51	488.993
							8	09:52	505.748
							8	09:53	565.651
							8	09:54	610.957
							8	09:55	662.524
							8	09:56	726.529
							8	09:57	714.441
							8	09:58	701.546
							8	09:59	605.197
							8	10:00	557.815
							8	10:01	669.285
							8	10:02	765.1
							8	10:03	904.053
							8	10:04	973.817
							8	10:05	1034.25
							8	10:06	770.168
							8	10:07	816.316
							8	10:08	985.746
							8	10:09	872.834
							8	10:10	947.659
							8	10:11	860.481
							8	10:12	893.699
							8	10:13	832.455
							8	10:14	768.926
							8	10:15	739.958
							8	10:16	1002.89
							8	10:17	881.512
							8	10:18	893.908
							8	10:19	832.463
							8	10:20	827.478
							8	10:21	871.534
							8	10:22	1003.98
							8	10:23	902.553
							8	10:24	993.524
							8	10:25	1275.92
							8	10:26	993.24
							8	10:27	992.257
							8	10:28	838.24
							8	10:29	1292.05
							8	10:30	1226.39
							8	10:31	1109.09
							8	10:32	1158.29
							8	10:33	1588.04
							8	10:34	1262.01
							8	10:35	966.299
							8	10:36	763.09
							8	10:37	982.345
							8	10:38	659.732
							8	10:39	653.196
							8	10:40	798.669
							8	10:41	569.961
							8	10:42	572.203
							8	10:43	537.267
							8	10:44	560.308
							8	10:45	543.161
							8	10:46	499.255
							8	10:47	568.043
							8	10:48	555.406
							8	10:49	468.844
							8	10:50	565.159
							8	10:51	704.938
							8	10:52	695.443
							8	10:53	751.703
							8	10:54	772.752
							8	10:55	851.995
							8	10:56	644.877
							8	10:57	653.021
							8	10:58	664.492
							8	10:59	773.602
							8	11:00	677.554
							8	11:01	883.321
							8	11:02	797.443
							8	11:03	966.29
							8	11:04	1096.26
							8	11:05	845.217
							8	11:06	947.2
							8	11:07	1080.94
							8	11:08	1317.58
							8	11:09	1231.68
							8	11:11	894.158
							8	11:12	1036.61
							8	11:13	1354.52
							8	11:14	1296.11
							8	11:15	1406.86
							8	11:16	1243.9
							8	11:17	1157.65
							8	11:18	1228.89
							8	11:19	790.057
							8	11:20	893.074
							8	11:21	853.503
							8	11:22	695.768
							8	11:23	673.861
							8	11:24	627.913
							8	11:25	733.789
							8	11:26	945.691
							8	11:27	763.524
							8	11:28	738.157
							8	11:29	1200
							8	11:30	884.713
							8	11:31	996.542
							8	11:32	1456.02
							8	11:33	1054.34
							8	11:34	776.711
							8	11:35	1047.33
							8	11:36	1193.61
							8	11:37	783.297
							8	11:38	813.949
							8	11:39	1149.11
							8	11:40	1018.48
							8	11:41	1114.35
							8	11:42	1079.49
							8	11:43	1200.52
							8	11:44	1367.86
							8	11:45	1042.26
							8	11:46	1118.42
							8	11:47	1028.94
							8	11:48	1035.59
							8	11:49	1076.73
							8	11:50	1016.06
							8	11:51	1181.39
							8	11:52	1302.8
							8	11:55	1024.78
							8	11:56	1273.87
							8	11:57	1135.1
							8	11:58	1167.3
							8	11:59	1402.62
							8	12:01	1462.01
							8	12:02	1389.96
							8	12:03	1221.07
							8	12:04	1137.7
							8	12:05	1003.87
							8	12:06	1057.54
							8	12:07	1013.04
							8	12:08	844.2
							8	12:09	733.739
							8	12:10	768.884
							8	12:11	749.461
							8	12:12	691.267
							8	12:13	699.928
							8	12:14	1086.27
							8	12:15	782.038
							8	12:16	757.605
							8	12:17	867.033
							8	12:18	1095.02
							8	12:19	815.499
							8	12:20	861.597
							8	12:21	939.84
							8	12:22	1100.28
							8	12:23	1375.82
							8	12:24	1741.6
							8	12:25	1379.37
							8	12:26	761.39
							8	12:27	683.206
							8	12:28	688.625
							8	12:29	656.606
							8	12:30	663.958
							8	12:31	694.951
							8	12:32	685.29
							8	12:33	672.069
							8	12:34	673.72
							8	12:35	792.083
							8	12:36	833.83
							8	12:37	810.731
							8	12:38	724.636
							8	12:39	703.229
							8	12:40	655.48
							8	12:41	607.565
							8	12:42	587.158
							8	12:43	559.257
							8	12:44	512.842
							8	12:45	454.398
							8	12:46	401.439
							8	12:47	376.714
							8	12:48	352.098
							8	12:49	354.632
							8	12:50	370.054
							8	12:51	393.887
							8	12:52	395.896
							8	12:53	383.775
							8	12:54	380.424
							8	12:55	387.093
							8	12:56	376.89
							8	12:57	359.376
							8	12:58	340.494
							8	12:59	340.028
							8	13:00	341.411
							8	13:01	337.885
							8	13:02	338.11
							8	13:03	327.974
							8	13:04	313.202
							8	13:05	325.965
							8	13:06	381.966
							8	13:07	411.576
							8	13:08	423.23
							8	13:09	433.65
							8	13:10	439.61
							8	13:11	421.479
							8	13:12	413.426
							8	13:13	411.726
							8	13:14	417.644
							8	13:15	417.644
							8	13:16	397.546
							8	13:17	376.973
							8	13:18	361.868
							8	13:19	366.928
							8	13:20	379.816
							8	13:21	382.283
							8	13:22	380.491
							8	13:23	366.778
							8	13:24	349.764
							8	13:25	335.684
							8	13:26	329.783
							8	13:27	323.014
							8	13:28	309.784
							8	13:29	293.521
							8	13:30	274.014
							8	13:31	258.859
							8	13:32	259.376
							8	13:33	267.679
							8	13:34	279.358
							8	13:35	290.628
							8	13:36	306.492
							8	13:37	313.986
							8	13:38	322.113
							8	13:39	331.05
							8	13:40	335.076
							8	13:41	317.579
							8	13:42	308.434
							8	13:43	302.707
							8	13:44	304.833
							8	13:45	307.334
							8	13:46	300.231
							8	13:47	291.128
							8	13:48	282.592
							8	13:49	289.761
							8	13:50	304.032
							8	13:51	315.578
							8	13:52	322.997
							8	13:53	338.177
							8	13:54	355.257
							8	13:55	356.708
							8	13:56	347.197
							8	13:57	345.213
							8	13:58	346.188
							8	13:59	344.804
							8	14:00	317.912
							8	14:01	285.568
							8	14:02	279.266
							8	14:03	287.16
							8	14:04	300.064
							8	14:05	301.415
							8	14:06	294.729
							8	14:07	294.288
							8	14:08	288.494
							8	14:09	269.646
							8	14:10	244.655
							8	14:11	215.103
							8	14:12	215.662
							8	14:13	242.679
							8	14:14	273.481
							8	14:15	295.855
							8	14:16	299.473
							8	14:17	304.933
							8	14:18	311.293
							8	14:19	304.858
							8	14:20	310.543
							8	14:21	340.003
							8	14:22	363.902
							8	14:23	395.596
							8	14:24	408.416
							8	14:25	407.65
							8	14:26	403.056
							8	14:27	391.236
							8	14:28	360.176
							8	14:29	332.15
							8	14:30	311.518
							8	14:31	300.948
							8	14:32	305.408
							8	14:33	318.971
							8	14:34	334.584
							8	14:35	346.655
							8	14:36	333.717
							8	14:37	316.895
							8	14:38	301.823
							8	14:39	291.762
							8	14:40	281.025
							8	14:41	272.347
							8	14:42	277.616
							8	14:43	293.887
							8	14:44	307.759
							8	14:45	309.768
							8	14:46	299.948
							8	14:47	301.44
							8	14:48	311.552
							8	14:49	300.365
							8	14:50	258.409
							8	14:51	207.368
							8	14:52	191.412
							8	14:53	184.944
							8	14:54	181.676
							8	14:55	171.489
							8	14:56	164.654
							8	14:57	163.912
							8	14:58	159.96
							8	14:59	149.849
							8	15:00	142.488
							8	15:01	138.604
							8	15:02	136.236
							8	15:03	129.459
							8	15:04	124.14
							8	15:05	123.499
							8	15:06	128.475
							8	15:07	130.259
							8	15:08	130.501
							8	15:09	128.584
							8	15:10	128.492
							8	15:11	128.967
							8	15:12	128.775
							8	15:13	129.509
							8	15:14	131.359
							8	15:15	128.675
							8	15:16	115.371
							8	15:17	113.195
							8	15:18	109.177
							8	15:19	108.369
							8	15:20	109.944
							8	15:21	111.27
							8	15:22	111.011
							8	15:23	108.911
							8	15:24	105.051
							8	15:25	103.417
							8	15:26	101.2
							8	15:27	101.817
							8	15:28	102.35
							8	15:29	100.449
							8	15:30	98.9573
							8	15:31	116.621
							8	15:32	116.788
							8	15:33	117.855
							8	15:34	108.435
							8	15:35	102.75
							8	15:36	116.713
							8	15:37	116.688
							8	15:38	116.896
							8	15:39	116.53
							8	15:40	116.963
							8	15:41	100.816
							8	15:42	100.933
							8	15:43	102.058
							8	15:44	104.159
							8	15:45	107.46
							8	15:46	109.994
							8	15:47	108.994
							8	15:48	104.926
							8	15:49	98.1403
							8	15:50	92.055
							8	15:51	109.077
							8	15:52	109.652
							8	15:53	109.219
							8	15:54	107.752
							8	15:55	108.419
							8	15:56	114.396
							8	15:57	115.196
							8	15:58	115.838
							8	15:59	114.812
							8	16:00	112.92
							8	16:01	112.97
							8	16:02	113.462
							8	16:03	114.096
							8	16:04	114.029
							8	16:05	113.879
							8	16:06	111.336
							8	16:07	109.144
							8	16:08	105.751
							8	16:09	102.633
							8	16:10	99.5241
							8	16:11	96.4064
							8	16:12	95.7229
							8	16:13	93.3471
							8	16:14	90.7296
							8	16:15	87.862
							8	16:16	83.2021
							8	16:17	82.4019
							8	16:18	82.3768
							8	16:19	83.8523
							8	16:20	87.4785
							8	16:21	96.1897
							8	16:22	97.5234
							8	16:23	99.249
							8	16:24	98.4238
							8	16:25	95.8563
							8	16:26	87.0617
							8	16:27	84.4109
							8	16:28	80.4929
							8	16:29	77.7003
							8	16:30	74.2325
							8	16:31	71.1565
							8	16:32	70.373
							8	16:33	68.7308
							8	16:34	66.4884
							8	16:35	64.7295
							8	16:36	66.8051
							8	16:37	67.7971
							8	16:38	69.2726
							8	16:39	70.1979
							8	16:40	71.2232
							8	16:41	72.1985
							8	16:42	71.3899
							8	16:43	68.8224
							8	16:44	66.1632
							8	16:45	63.5207
							8	16:46	58.6108
							8	16:47	57.2687
							8	16:48	53.9759
							8	16:49	51.9169
							8	16:50	50.6415
							8	16:51	47.899
							8	16:52	47.132
							8	16:53	44.6062
							8	16:54	40.3715
							8	16:55	36.787
							8	16:56	34.5196
							8	16:57	34.2028
							8	16:58	33.7444
							8	16:59	33.4443
							8	17:00	32.9107
							8	17:01	31.6687
							8	17:02	31.0518
							8	17:03	29.5763
							8	17:04	29.2595
							8	17:05	29.4179
							8	17:06	28.2175
							8	17:07	28.0758
							8	17:08	27.534
							8	17:09	26.1752
							8	17:10	24.8665
							8	17:11	25.575
							8	17:12	25.9501
							8	17:13	26.5003
							8	17:14	26.0085
							8	17:15	24.6997
							8	17:16	23.1492
							8	17:17	22.8408
							8	17:18	21.8488
							8	17:19	20.2066
							8	17:20	18.2143
							8	17:21	15.3634
							8	17:22	14.7048
							8	17:23	13.346
							8	17:24	12.3957
							8	17:25	11.3871
							8	17:26	10.1116
							8	17:27	9.81152
							8	17:28	9.15299
							8	17:29	8.69451
							8	17:30	8.41943
							8	17:31	8.21933
							8	17:32	8.15267
							8	17:33	8.0443
							8	17:34	8.01927
							8	17:35	7.68586
							8	17:36	6.49377
							8	17:37	6.25204
							8	17:38	5.76021
							8	17:39	5.21005
							8	17:40	4.33476
							8	17:41	3.18435
							8	17:42	3.12602
							8	17:43	3.19272
							8	17:44	3.2344
							8	17:45	2.9843
							8	17:46	2.40079
							8	17:47	2.25073
							8	17:48	1.8923
							8	17:49	1.49215
							8	17:50	1.23372
							8	17:51	0.900312
							8	17:52	0.800262
							8	17:53	0.575184
							8	17:54	0.433458
							8	17:55	0.416806
							8	17:56	0.416806
							8	17:57	0.425132
							8	17:58	0.416806
							8	17:59	0.416806
							8	18:00	0.416806
							10	06:00	0.425132
							10	06:01	0.425132
							10	06:02	0.425132
							10	06:03	0.425132
							10	06:04	0.425132
							10	06:05	0.425132
							10	06:06	0.425132
							10	06:07	0.425132
							10	06:08	0.425132
							10	06:09	0.425132
							10	06:10	0.425132
							10	06:11	0.425132
							10	06:12	0.425132
							10	06:13	0.425132
							10	06:14	0.425132
							10	06:15	0.425132
							10	06:16	0.425132
							10	06:17	0.425132
							10	06:18	0.425132
							10	06:19	0.425132
							10	06:20	0.425132
							10	06:21	0.425132
							10	06:22	0.425132
							10	06:23	0.425132
							10	06:24	0.425132
							10	06:25	0.425132
							10	06:26	0.425132
							10	06:28	0.416806
							10	06:29	0.416806
							10	06:30	0.416806
							10	06:31	0.416806
							10	06:32	0.416806
							10	06:33	0.416806
							10	06:34	0.416806
							10	06:35	0.416806
							10	06:36	0.416806
							10	06:37	0.416806
							10	06:38	0.416806
							10	06:39	0.416806
							10	06:40	0.416806
							10	06:41	0.416806
							10	06:42	0.416806
							10	06:43	0.416806
							10	06:44	0.416806
							10	06:45	0.416806
							10	06:46	0.416806
							10	06:47	0.416806
							10	06:48	0.416806
							10	06:49	0.416806
							10	06:50	0.416806
							10	06:51	0.416806
							10	06:52	0.416806
							10	06:53	0.416806
							10	06:54	0.416806
							10	06:55	0.416806
							10	06:56	0.416806
							10	06:57	0.416806
							10	06:58	0.416806
							10	06:59	0.500158
							10	07:00	0.633558
							10	07:01	1.33377
							10	07:02	1.55052
							10	07:03	1.96733
							10	07:04	2.18403
							10	07:05	2.55916
							10	07:06	2.89262
							10	07:07	3.1177
							10	07:08	3.65953
							10	07:09	4.00131
							10	07:10	3.82623
							10	07:11	5.1767
							10	07:12	5.77686
							10	07:13	5.91859
							10	07:14	6.2687
							10	07:15	6.3854
							10	07:16	7.04398
							10	07:17	6.81058
							10	07:18	7.13566
							10	07:19	8.03597
							10	07:20	8.4111
							10	07:21	8.4444
							10	07:22	8.61115
							10	07:23	9.7365
							10	07:24	9.56147
							10	07:25	8.82786
							10	07:26	10.8285
							10	07:27	10.145
							10	07:28	11.9456
							10	07:29	11.4787
							10	07:30	12.5041
							10	07:31	12.9709
							10	07:32	13.2543
							10	07:33	13.9462
							10	07:34	15.0132
							10	07:35	15.305
							10	07:36	15.9135
							10	07:37	16.8388
							10	07:38	16.4804
							10	07:39	18.2226
							10	07:40	20.0065
							10	07:41	30.7934
							10	07:42	32.0521
							10	07:43	34.5446
							10	07:44	33.1775
							10	07:45	35.745
							10	07:46	29.9181
							10	07:47	30.66
							10	07:48	30.2432
							10	07:49	31.3436
							10	07:50	30.3933
							10	07:51	32.9274
							10	07:52	33.686
							10	07:53	40.8383
							10	07:54	43.8143
							10	07:55	41.3218
							10	07:56	48.3241
							10	07:57	43.6225
							10	07:58	42.2304
							10	07:59	47.032
							10	08:00	47.5655
							10	08:01	50.5581
							10	08:02	56.0933
							10	08:03	60.328
							10	08:04	69.0558
							10	08:05	70.4563
							10	08:06	73.9157
							10	08:07	70.9981
							10	08:08	63.8375
							10	08:09	63.6457
							10	08:10	63.1122
							10	08:11	62.1703
							10	08:12	61.9119
							10	08:13	61.0449
							10	08:16	46.3151
							10	08:17	41.3385
							10	08:18	38.7877
							10	08:19	47.9073
							10	08:20	53.159
							10	08:21	59.8029
							10	08:22	61.8035
							10	08:25	57.8939
							10	08:26	60.7448
							10	08:27	57.4437
							10	08:28	54.2844
							10	08:29	60.5947
							10	08:30	59.436
							10	08:31	66.48
							10	08:32	68.8975
							10	08:33	71.2566
							10	08:36	73.2239
							10	08:37	74.1408
							10	08:38	81.3015
							10	08:39	73.8991
							10	08:40	66.305
							10	08:41	62.0452
							10	08:42	67.6221
							10	08:43	69.9811
							10	08:44	61.9786
							10	08:45	73.5156
							10	08:46	83.844
							10	08:47	78.2922
							10	08:48	72.4069
							10	08:49	61.27
							10	08:50	61.7201
							10	08:51	70.5813
							10	08:52	71.7484
							10	08:53	73.6907
							10	08:54	72.0818
							10	08:55	78.8424
							10	08:56	78.1505
							10	08:57	71.7317
							10	08:58	75.5079
							10	08:59	76.9251
							10	09:00	81.1931
							10	09:01	82.4519
							10	09:02	83.1854
							10	09:03	90.9296
							10	09:04	94.4225
							10	09:05	94.0723
							10	09:06	102.775
							10	09:07	102.975
							10	09:08	94.9309
							10	09:09	97.9986
							10	09:10	110.461
							10	09:11	101.25
							10	09:12	94.6142
							10	09:13	105.126
							10	09:14	102.525
							10	09:15	91.4965
							10	09:16	100.816
							10	09:17	89.0957
							10	09:18	85.1778
							10	09:19	84.1691
							10	09:20	84.3525
							10	09:21	82.5769
							10	09:22	87.5702
							10	09:23	103.734
							10	09:24	102.734
							10	09:25	98.5654
							10	09:26	112.128
							10	09:27	112.753
							10	09:28	113.004
							10	09:29	109.619
							10	09:30	110.794
							10	09:31	109.586
							10	09:32	114.171
							10	09:33	111.761
							10	09:34	120.014
							10	09:35	113.387
							10	09:36	128.809
							10	09:37	125.716
							10	09:38	121.265
							10	09:39	116.655
							10	09:40	107.21
							10	09:41	131.485
							10	09:42	128.775
							10	09:43	119.131
							10	09:44	139.687
							10	09:45	153.708
							10	09:46	150.449
							10	09:47	151.341
							10	09:48	154.309
							10	09:49	170.272
							10	09:50	160.06
							10	09:51	205.692
							10	09:52	196.497
							10	09:53	197.998
							10	09:54	198.79
							10	09:55	196.189
							10	09:56	181.267
							10	09:57	174.557
							10	09:58	189.212
							10	09:59	161.253
							10	10:00	144.422
							10	10:01	158.11
							10	10:02	161.261
							10	10:03	173.081
							10	10:04	184.702
							10	10:05	216.329
							10	10:06	237.477
							10	10:07	224.598
							10	10:08	222.623
							10	10:09	245.822
							10	10:10	213.111
							10	10:11	257.309
							10	10:12	241.637
							10	10:13	229.725
							10	10:14	221.797
							10	10:15	197.423
							10	10:16	185.636
							10	10:17	185.594
							10	10:18	203.4
							10	10:19	218.321
							10	10:20	215.537
							10	10:21	216.112
							10	10:22	208.318
							10	10:23	193.388
							10	10:24	172.673
							10	10:25	174.357
							10	10:26	158.135
							10	10:27	160.511
							10	10:28	143.13
							10	10:29	170.522
							10	10:30	185.535
							10	10:31	233.676
							10	10:32	231.25
							10	10:33	214.086
							10	10:34	276.415
							10	10:35	310.726
							10	10:36	294.638
							10	10:37	293.929
							10	10:38	308.717
							10	10:39	278.424
							10	10:40	282.934
							10	10:41	304.157
							10	10:42	280.575
							10	10:43	259.26
							10	10:44	298.797
							10	10:45	333.392
							10	10:46	343.395
							10	10:47	360.276
							10	10:48	362.226
							10	10:49	378.515
							10	10:50	372.055
							10	10:51	392.311
							10	10:52	390.661
							10	10:53	385.993
							10	10:54	375.589
							10	10:55	365.978
							10	10:56	346.688
							10	10:57	339.419
							10	10:58	324.389
							10	10:59	321.43
							10	11:00	319.204
							10	11:01	303.541
							10	11:02	303.232
							10	11:03	303.007
							10	11:04	299.956
							10	11:05	299.214
							10	11:06	292.229
							10	11:07	286.06
							10	11:08	288.469
							10	11:09	281.55
							10	11:10	284.384
							10	11:11	284.926
							10	11:12	282.592
							10	11:13	288.269
							10	11:14	294.521
							10	11:15	286.577
							10	11:16	277.449
							10	11:17	280.225
							10	11:18	287.485
							10	11:19	278.624
							10	11:20	283.101
							10	11:21	295.58
							10	11:22	294.004
							10	11:23	293.262
							10	11:24	291.12
							10	11:25	290.128
							10	11:26	289.503
							10	11:27	283.642
							10	11:28	275.29
							10	11:29	270.33
							10	11:30	254.441
							10	11:31	235.435
							10	11:32	247.397
							10	11:33	243.088
							10	11:34	270.005
							10	11:35	272.939
							10	11:36	260.368
							10	11:37	266.679
							10	11:38	292.395
							10	11:39	294.079
							10	11:40	269.329
							10	11:41	295.746
							10	11:42	305.45
							10	11:43	318.154
							10	11:44	341.678
							10	11:45	356.174
							10	11:46	377.19
							10	11:47	373.513
							10	11:48	385.367
							10	11:49	422.729
							10	11:50	437.076
							10	11:51	446.562
							10	11:52	448.596
							10	11:53	450.93
							10	11:54	451.806
							10	11:55	456.04
							10	11:56	461.809
							10	11:57	462.993
							10	11:58	466.469
							10	11:59	465.335
							10	12:00	461.725
							10	12:01	454.998
							10	12:02	454.732
							10	12:03	455.574
							10	12:04	457.699
							10	12:05	459.391
							10	12:06	461.375
							10	12:07	461.659
							10	12:08	466.577
							10	12:09	471.687
							10	12:10	478.264
							10	12:11	478.981
							10	12:12	474.08
							10	12:13	471.395
							10	12:14	465.994
							10	12:15	458.908
							10	12:16	442.378
							10	12:17	436.451
							10	12:18	426.756
							10	12:19	420.47
							10	12:20	417.578
							10	12:21	416.086
							10	12:22	416.511
							10	12:23	415.686
							10	12:24	410.134
							10	12:25	403.873
							10	12:26	392.67
							10	12:27	386.734
							10	12:28	383.959
							10	12:29	381.674
							10	12:30	381.499
							10	12:31	389.827
							10	12:32	390.419
							10	12:33	387.051
							10	12:34	372.972
							10	12:35	370.237
							10	12:36	371.538
							10	12:37	372.988
							10	12:38	371.279
							10	12:39	370.979
							10	12:40	371.855
							10	12:41	371.813
							10	12:42	371.838
							10	12:43	373.18
							10	12:44	376.723
							10	12:45	383.108
							10	12:46	387.735
							10	12:47	390.369
							10	12:48	394.304
							10	12:49	394.945
							10	12:50	392.278
							10	12:51	396.071
							10	12:52	400.422
							10	12:53	410.242
							10	12:54	420.47
							10	12:55	433.216
							10	12:56	443.42
							10	12:57	445.145
							10	12:58	447.012
							10	12:59	450.472
							10	13:00	459.341
							10	13:01	470.537
							10	13:02	477.147
							10	13:03	484.7
							10	13:04	484.333
							10	13:05	482.324
							10	13:06	483.874
							10	13:07	494.128
							10	13:08	515.776
							10	13:09	538.734
							10	13:10	514.001
							10	13:11	531.432
							10	13:12	533.858
							10	13:13	552.78
							10	13:14	570.603
							10	13:15	592.943
							10	13:16	608.04
							10	13:17	612.975
							10	13:18	624.42
							10	13:19	633.348
							10	13:20	671.452
							10	13:21	682.664
							10	13:22	690.633
							10	13:23	696.769
							10	13:24	683.389
							10	13:25	662.516
							10	13:26	631.556
							10	13:27	617.918
							10	13:28	594.852
							10	13:29	583.365
							10	13:30	580.314
							10	13:31	575.805
							10	13:32	568.435
							10	13:33	560.616
							10	13:34	562.642
							10	13:35	562.858
							10	13:36	568.043
							10	13:37	570.369
							10	13:38	573.195
							10	13:39	575.138
							10	13:40	580.164
							10	13:41	594.66
							10	13:42	599.654
							10	13:43	609.757
							10	13:44	624.829
							10	13:45	647.778
							10	13:46	683.356
							10	13:47	708.147
							10	13:48	754.896
							10	13:49	920.325
							10	13:50	864.257
							10	13:51	1013.72
							10	13:52	1051.48
							10	13:53	860.764
							10	13:54	861.856
							10	13:55	995.499
							10	13:56	857.255
							10	13:57	810.064
							10	13:58	731.605
							10	13:59	807.472
							10	14:00	846.976
							10	14:01	725.611
							10	14:02	625.529
							10	14:03	556.232
							10	14:04	515.16
							10	14:05	562.617
							10	14:06	740.908
							10	14:07	674.903
							10	14:08	649.862
							10	14:09	593.619
							10	14:10	618.035
							10	14:11	654.23
							10	14:12	573.471
							10	14:13	597.47
							10	14:14	574.779
							10	14:15	650.562
							10	14:16	797.285
							10	14:17	995.933
							10	14:18	1225.02
							10	14:19	1376.9
							10	14:20	1290.85
							10	14:21	903.386
							10	14:22	822.076
							10	14:23	751.178
							10	14:24	961.997
							10	14:25	743.467
							10	14:26	837.407
							10	14:27	1039.4
							10	14:28	746.419
							10	14:29	1029.03
							10	14:30	1233.12
							10	14:31	1273.44
							10	14:32	1270.65
							10	14:33	1226.02
							10	14:34	1126.09
							10	14:35	777.779
							10	14:36	515.785
							10	14:37	558.032
							10	14:38	915.523
							10	14:39	982.412
							10	14:40	740.416
							10	14:41	1011.36
							10	14:42	1029.93
							10	14:43	830.212
							10	14:44	925.535
							10	14:45	945.967
							10	14:46	919.425
							10	14:47	754.563
							10	14:48	687.266
							10	14:49	626.963
							10	14:50	735.915
							10	14:51	556.657
							10	14:52	688.2
							10	14:53	924.843
							10	14:54	1035.76
							10	14:55	807.405
							10	14:56	576.129
							10	14:57	464.643
							10	14:58	490.018
							10	14:59	488.651
							10	15:00	400.947
							10	15:01	395.837
							10	15:02	357.833
							10	15:03	316.261
							10	15:04	335.301
							10	15:05	357.158
							10	15:06	363.76
							10	15:07	366.561
							10	15:08	379.182
							10	15:09	418.553
							10	15:10	385.959
							10	15:11	401.281
							10	15:12	436.334
							10	15:13	514.743
							10	15:14	622.786
							10	15:15	662.683
							10	15:16	757.063
							10	15:17	827.403
							10	15:18	667.434
							10	15:19	814.766
							10	15:20	592.743
							10	15:21	637.266
							10	15:22	749.794
							10	15:23	752.145
							10	15:24	725.77
							10	15:25	648.812
							10	15:26	774.652
							10	15:27	721.752
							10	15:28	618.943
							10	15:29	630.631
							10	15:30	557.974
							10	15:31	785.056
							10	15:32	773.944
							10	15:33	772.435
							10	15:34	752.604
							10	15:35	732.272
							10	15:36	680.93
							10	15:37	657.114
[truncated: 143 more rows]

## Sheet: Figure 5
Treatment	n	μ(d-1)	Net photosynthesis(fmol O2 cell-1 min-1)	Mitochondrial respiration(fmol O2 cell-1 min-1)
AOAC	1	0.978353	36.3201	4.97331
AOAC	2	1.00589	36.2003	4.74178
AOAC	3	1.02849	35.749	4.41351
LOAC	1	1.15874	40.5486	3.27402
LOAC	2	1.1508	40.3805	2.33311
LOAC	3	1.12975	42.9035	2.68659
AOHC	1	1.12777	45.0532	3.26471
AOHC	2	1.15007	46.7064	3.71645
AOHC	3	1.14984	49.8469	5.51705
LOHC	1	1.23335	53.4981	1.14138
LOHC	2	1.24885	54.716	1.44999
LOHC	3	1.25027	53.6498	1.38588

## Sheet: Figure 6
Treatment	n	CO2(μM)	Net photosynthesis(fmol O2 cell-1 min-1)		Treatment	n	Photorespiration(fmol O2 cell-1 min-1)	CO2 acquisition efficiency
AOAC	1	0	6.17832		AOAC	1	5.2462	27.8439
AOAC	1	0.443436	10.2228		AOAC	2	4.10167	20.8585
AOAC	1	0.886872	14.5131		AOAC	3	5.2366	35.1001
AOAC	1	1.77374	21.4027		LOAC	1	2.50836	66.3822
AOAC	1	3.54749	31.4671		LOAC	2	1.93907	84.9946
AOAC	1	7.09498	38.958		LOAC	3	3.96842	89.3367
AOAC	1	14.19	39.3137		AOHC	1	6.19771	9.27395
AOAC	1	28.3799	40.8655		AOHC	2	6.28016	13.3178
AOAC	1	56.7598	40.9948		AOHC	3	5.34637	10.0367
AOAC	2	0	3.55076		LOHC	1	4.61947	15.7638
AOAC	2	0.443436	7.90252		LOHC	2	4.92657	13.9782
AOAC	2	0.886872	11.2036		LOHC	3	4.72457	16.0693
AOAC	2	1.77374	18.052
AOAC	2	3.54749	26.0551
AOAC	2	7.09498	31.6552
AOAC	2	14.19	33.1878
AOAC	2	28.3799	37.3454
AOAC	2	56.7598	34.9875
AOAC	3	0	8.37703
AOAC	3	0.443436	13.5978
AOAC	3	0.886872	18.5704
AOAC	3	1.77374	25.1873
AOAC	3	3.54749	35.8306
AOAC	3	7.09498	43.9033
AOAC	3	14.19	45.0282
AOAC	3	28.3799	47.3441
AOAC	3	56.7598	46.8809
LOAC	1	0	7.33967
LOAC	1	0.443436	21.7891
LOAC	1	0.886872	26.877
LOAC	1	1.77374	30.4223
LOAC	1	3.54749	39.4292
LOAC	1	7.09498	46.2083
LOAC	1	14.19	48.1486
LOAC	1	28.3799	47.5019
LOAC	1	56.7598	48.1726
LOAC	2	0	7.49612
LOAC	2	0.443436	20.7271
LOAC	2	0.886872	29.2828
LOAC	2	1.77374	36.4186
LOAC	2	3.54749	43.0532
LOAC	2	7.09498	52.8141
LOAC	2	14.19	44.9147
LOAC	2	28.3799	46.7046
LOAC	2	56.7598	46.8239
LOAC	3	0	8.93437
LOAC	3	0.443436	20.5841
LOAC	3	0.886872	28.8456
LOAC	3	1.77374	33.8423
LOAC	3	3.54749	38.4807
LOAC	3	7.09498	40.4515
LOAC	3	14.19	44.1344
LOAC	3	28.3799	43.5172
LOAC	3	56.7598	42.1237
AOHC	1	0	0.931692
AOHC	1	0.443436	3.16331
AOHC	1	0.886872	6.00287
AOHC	1	1.77374	9.46767
AOHC	1	3.54749	16.2169
AOHC	1	7.09498	22.2272
AOHC	1	14.19	24.6095
AOHC	1	28.3799	26.4185
AOHC	1	56.7598	28.272
AOHC	2	0	2.5741
AOHC	2	0.443436	5.48947
AOHC	2	0.886872	9.00286
AOHC	2	1.77374	13.0103
AOHC	2	3.54749	18.841
AOHC	2	7.09498	25.1008
AOHC	2	14.19	29.2122
AOHC	2	28.3799	29.6769
AOHC	2	56.7598	31.2695
AOHC	3	0	0.719352
AOHC	3	0.443436	4.19453
AOHC	3	0.886872	7.15299
AOHC	3	1.77374	10.1722
AOHC	3	3.54749	13.2776
AOHC	3	7.09498	17.4772
AOHC	3	14.19	18.9919
AOHC	3	28.3799	21.1601
AOHC	3	56.7598	23.1763
LOHC	1	0	5.08156
LOHC	1	0.443436	7.39405
LOHC	1	0.886872	9.79716
LOHC	1	1.77374	14.3228
LOHC	1	3.54749	21.33
LOHC	1	7.09498	32.2564
LOHC	1	14.19	33.877
LOHC	1	28.3799	34.4347
LOHC	1	56.7598	35.672
LOHC	2	0	2.32814
LOHC	2	0.443436	6.06194
LOHC	2	0.886872	8.91354
LOHC	2	1.77374	13.5057
LOHC	2	3.54749	19.694
LOHC	2	7.09498	27.6558
LOHC	2	14.19	29.8521
LOHC	2	28.3799	31.1516
LOHC	2	56.7598	32.9819
LOHC	3	0	2.55443
LOHC	3	0.443436	6.21362
LOHC	3	0.886872	10.6093
LOHC	3	1.77374	15.729
LOHC	3	3.54749	24.2509
LOHC	3	7.09498	32.3525
LOHC	3	14.19	38.4242
LOHC	3	28.3799	38.9452
LOHC	3	56.7598	39.4482

## Sheet: Table 1
Treatment	Net photosynthesis-AZ(fmol O2 cell-1 min-1)	NP+AZ(fmol O2 cell-1 min-1)	Inhibition(%)
AOAC	37.4239	33.618	10.1697
AOAC	42.0472	37.7173	10.2978
AOAC	42.8506	37.2804	12.9992
LOAC	41.3361	34.7342	15.9712
LOAC	46.3094	37.076	19.9387
LOAC	47.962	39.8568	16.8992
AOHC	45.2131	44.8673	none
AOHC	42.7613	46.9842	none
AOHC	39.9108	41.1501	none
LOHC	52.1184	53.7694	none
LOHC	55.8452	58.2467	none
LOHC	55.5964	56.774	none
